# Supplementary material for: Assessing the Impact of the Methane Inhibitors 3-Nitrooxypropanol (3-NOP) and Canola Oil on the Rumen Anaerobic Fungi
Source: Animals (Basel). 2025 Apr 27;15(9):1230. doi: 10.3390/ani15091230 (PMC12071074; doi:10.3390/ani15091230)
Supplement: Supplementary file 1 [file animals-15-01230-s001.zip]

Archive with 2 entries (2 files):
- COUNT_DATA_FOR_SUPPLEMENTARY.xls
- ohara_et_al_2025_inhibitor_fungi_SupplementalTables.pdf
