# Supplementary material for: Assessing the Impact of the Methane Inhibitors 3-Nitrooxypropanol (3-NOP) and Canola Oil on the Rumen Anaerobic Fungi
Source: Animals (Basel). 2025 Apr 27;15(9):1230. doi: 10.3390/ani15091230 (PMC12071074; doi:10.3390/ani15091230)
Supplement: Supplementary file 1 [file animals-15-01230-s001.zip › COUNT_DATA_FOR_SUPPLEMENTARY.xls]

## Sheet: COUNT_DATA_FOR_SUPPLEMENTARY
									METADATA
								Data	1.LSU	10.LSU	100.LSU	101.LSU	102.LSU	103.LSU	104.LSU	105.LSU	106.LSU	107.LSU	108.LSU	110.LSU	111.LSU	114.LSU	115.LSU	118.LSU	119.LSU	12.LSU	121.LSU	122.LSU	123.LSU	125.LSU	126.LSU	127.LSU	129.LSU	130.LSU	131.LSU	132.LSU	133.LSU	134.LSU	135.LSU	136.LSU	137.LSU	138.LSU	139.LSU	14.LSU	140.LSU	141.LSU	142.LSU	143.LSU	144.LSU
								Type	Solid	Solid	liquid	liquid	liquid	liquid	liquid	liquid	liquid	liquid	liquid	liquid	liquid	liquid	liquid	liquid	liquid	Solid	liquid	liquid	liquid	liquid	liquid	liquid	liquid	liquid	liquid	liquid	liquid	liquid	liquid	liquid	liquid	liquid	liquid	Solid	liquid	liquid	liquid	liquid	liquid
								Group	1	1	1	1	1	1	1	1	1	1	1	1	1	1	1	1	1	1	1	1	1	1	1	1	1	1	1	1	1	1	1	1	1	1	1	1	1	1	1	1	1
								Period	1	1	1	1	1	1	1	1	1	1	1	2	2	2	2	2	2	1	3	3	3	3	3	3	3	3	3	3	4	4	4	4	4	4	4	2	4	4	4	4	4
								Animal	2	6	21	2	6	9	21	2	6	9	21	6	9	6	9	6	9	21	2	6	9	2	6	9	2	6	9	21	2	6	9	21	2	6	9	6	21	2	6	9	21
								Treatment	3NOP	OIL	CONTROL	3NOP	OIL	3NOP+OIL	CONTROL	3NOP	OIL	3NOP+OIL	CONTROL	3NOP	CONTROL	3NOP	CONTROL	3NOP	CONTROL	CONTROL	OIL	CONTROL	3NOP	OIL	CONTROL	3NOP	OIL	CONTROL	3NOP	3NOP+OIL	CONTROL	3NOP+OIL	OIL	3NOP	CONTROL	3NOP+OIL	OIL	3NOP	3NOP	CONTROL	3NOP+OIL	OIL	3NOP
								Date	2016-02-19	2016-02-19	42419	42419	42419	42419	42419	42419	42419	42419	42419	42447	42447	42447	42447	42447	42447	2016-02-19	42475	42475	42475	42475	42475	42475	42475	42475	42475	42475	42503	42503	42503	42503	42503	42503	42503	2016-03-18	42503	42503	42503	42503	42503
								Hour	0	12	0	6	6	6	6	12	12	12	12	0	0	6	6	12	12	12	0	0	0	6	6	6	12	12	12	12	0	0	0	0	6	6	6	0	6	12	12	12	12
								ACE	30.92	53.12	41.24	58.94	67.83	65.83	78.37	50.17	53.12	53.91	63.34	31.14	38.39	55	76.03	47.81	68.1	63.34	28.26	34.18	31.01	63.6	67.68	60.2	46.52	57.78	54.59	41.87	28.75	21.67	25.15	29.71	64.49	46.38	78.39	31.14	53.92	50.74	37.18	54	44.36
								PROP	7.74	19.24	9.4	19.85	27.88	27.72	22.52	14.17	19.24	18.89	15.05	8.54	9.21	29.2	25.25	19.73	20.04	15.05	5.31	7.22	8.2	26.12	15.81	24.71	16.17	13.11	19.04	17.43	6.07	5.3	4.81	9.65	18.21	22.56	27.29	8.54	26.61	12.81	13.76	16.12	19.63
								ISOBU	0.56	0.87	0.68	1.66	1.39	1.08	1.72	0.95	0.87	1.01	1.13	0.65	0.78	1.27	1.6	0.82	1.16	1.13	0.58	0.71	0.8	1.53	1.52	1.76	0.96	0.94	1.3	0.9	0.63	0.44	0.52	0.52	1.21	0.87	1.43	0.65	0.92	0.78	0.6	0.92	0.8
								BUT	3.92	9.17	4	24.32	15.35	20.03	18.36	12.7	9.17	13.39	11.19	3.3	4.01	16.99	16.8	9.2	11.49	11.19	2.21	4.1	4.71	21.29	18.08	24.48	9.25	10.11	16.83	15.8	2.76	2.01	2.06	2.67	15.26	15.51	16.22	3.3	28.66	7.9	7.06	9.17	12.78
								ISOVA	1.14	2.25	0.96	3.36	3.88	6.07	3.47	3.08	2.25	7.1	2.61	1.1	1.5	3.33	4.73	2.12	3.27	2.61	0.75	0.84	1.13	2.99	1.88	2.94	1.66	1.1	2.43	2.67	1	0.57	0.72	0.44	2.95	1.71	3.28	1.1	1.03	1.68	1.31	2.08	0.75
								VAL	0.28	0.9	0.35	2.98	2.89	2.99	3.21	1.07	0.9	1.91	1.46	0.33	0.5	3.31	3.4	1.2	1.6	1.46	0.25	0.41	0.55	3.47	2.8	3.89	1.26	1.13	1.97	1.81	0.29	0.26	0.26	0.42	2.79	2.74	3.57	0.33	2.9	1.03	1.1	1.39	2.21
								CAP	0	0.16	0.06	0.53	0.76	0.59	1.71	0.24	0.16	0.43	0.76	0	0.13	0.49	1.6	0.12	0.69	0.76	0.07	0.17	0.21	1.33	1.84	2.22	0.36	0.62	1.27	0.78	0.07	0.03	0.06	0.1	1.52	0.87	1.77	0	1.14	0.44	0.41	0.65	1
								tVFA	44.55	85.69	56.68	111.62	119.96	124.3	129.34	82.38	85.69	96.62	95.51	45.04	54.5	109.57	129.39	80.99	106.33	95.51	37.42	47.62	46.58	120.32	109.58	120.18	76.16	84.78	97.42	81.25	39.56	30.26	33.57	43.49	106.41	90.63	131.94	45.04	115.16	75.36	61.42	84.32	81.51
								dH2	1.35	3.09	0.42	90.24	9.78	176.73	10.21	1.01	3.09	4.56	1.26	1.77	1.5	31.34	37.3	0.99	0.64	1.26	0.42	0.45	1.29	5.05	12.95	273.27	1.07	0.3	0.78	0.69	NA	NA	NA	NA	6.89	28.66	5.7	1.77	185.73	0.37	0.15	1.77	1.29
								CH4	172.04	NA	169.8	NA	NA	NA	NA	NA	NA	NA	NA	105.84	174.39	NA	NA	NA	NA	NA	184.14	200.23	176.01	NA	NA	NA	NA	NA	NA	NA	199.33	99.81	176.74	100.73	NA	NA	NA	105.84	NA	NA	NA	NA	NA
								CO2	9329.11	NA	6186.3	NA	NA	NA	NA	NA	NA	NA	NA	7923.8	7168.78	NA	NA	NA	NA	NA	9671.61	7747.61	10142.7	NA	NA	NA	NA	NA	NA	NA	9344.54	7427.93	9890.74	6458.64	NA	NA	NA	7923.8	NA	NA	NA	NA	NA
								H2	1.09	NA	0	NA	NA	NA	NA	NA	NA	NA	NA	1.16	0	NA	NA	NA	NA	NA	0	0	0.32	NA	NA	NA	NA	NA	NA	NA	0	1.11	0	0.97	NA	NA	NA	1.16	NA	NA	NA	NA	NA
								NH3	2.91	0.72	2.58	5.91	5.41	8.15	9.04	0.88	0.72	1.69	0.51	3.82	2.85	3.57	7.42	0.9	0.74	0.51	2.14	3.56	3.39	2.27	4.02	8.7	0.47	0.81	1.18	0.52	4.41	2.34	2.01	1.89	1.94	1.34	3.09	3.82	1.55	1.74	1	0.6	1.08
								pH	6.61	6.58	6.58	6.12	5.84	6.11	5.92	6.31	6.58	6.19	6.26	7.05	7.06	6.23	6.25	6.53	7.04	6.26	6.87	7.07	7.04	5.89	6.25	6.31	5.96	6.57	6.21	6.26	6.91	7.14	6.85	7.1	6.17	5.81	6.09	7.05	6.21	6.26	6.6	6.21	6.34
								Protozoa	469000	52000	194000	209000	39000	222000	159000	227000	52000	176000	161000	555000	378000	640000	394000	642000	360000	161000	19000	979000	766000	31000	844000	687000	29000	690000	778000	4000	568000	137000	28000	152000	561000	85000	27000	555000	160000	459000	124000	31000	200000
ASV TAXONOMY									PER SAMPLE COUNT DATA
	Kingdom	Phylum	Class	Order	Family	Genus	Species		1.LSU	10.LSU	100.LSU	101.LSU	102.LSU	103.LSU	104.LSU	105.LSU	106.LSU	107.LSU	108.LSU	110.LSU	111.LSU	114.LSU	115.LSU	118.LSU	119.LSU	12.LSU	121.LSU	122.LSU	123.LSU	125.LSU	126.LSU	127.LSU	129.LSU	130.LSU	131.LSU	132.LSU	133.LSU	134.LSU	135.LSU	136.LSU	137.LSU	138.LSU	139.LSU	14.LSU	140.LSU	141.LSU	142.LSU	143.LSU	144.LSU
b9fe7a31c4ea36971331f612a2f440c9	Fungi	Neocallimastigomycota	Neocallimastigomycetes	Neocallimastigales	NA	NA	NA		0	0	0	0	0	0	0	0	0	0	0	0	0	0	0	0	0	0	0	0	0	0	0	0	0	0	0	0	0	0	0	0	0	0	0	0	0	0	0	0	0
a014c4c2344ea32c3af7538d70626205	Fungi	Neocallimastigomycota	Neocallimastigomycetes	Neocallimastigales	NA	NA	NA		0	0	0	0	0	0	0	0	0	0	0	0	0	0	0	0	0	0	0	0	0	0	0	0	0	0	0	0	0	0	0	0	0	0	0	0	0	0	0	0	0
5fbad2319dde7828fef0e48557eddc24	Fungi	Neocallimastigomycota	Neocallimastigomycetes	Neocallimastigales	NA	NA	NA		0	0	0	0	0	0	0	0	0	0	0	0	0	0	0	0	0	0	0	0	0	0	0	0	0	0	0	0	0	0	0	0	0	0	0	0	0	0	0	0	0
2816fc9cf1354b10204902553ac7dbc6	Fungi	Neocallimastigomycota	Neocallimastigomycetes	Neocallimastigales	genera_incertae_sedis	NA	NA		0	0	0	0	0	0	0	0	0	0	0	0	0	0	0	0	0	0	0	0	0	0	0	0	0	0	0	0	0	0	0	0	0	0	0	0	0	0	0	0	0
f165ca07091bfe080a276917eae8c716	Fungi	Neocallimastigomycota	Neocallimastigomycetes	Neocallimastigales	genera_incertae_sedis	NA	NA		0	0	0	0	0	0	0	0	0	0	0	0	0	0	0	0	0	0	0	0	0	0	0	0	0	0	0	0	0	0	0	0	0	0	0	0	0	0	0	0	0
ecacccf6ffa2eba36280a3f27ffa5d21	Fungi	Neocallimastigomycota	Neocallimastigomycetes	Neocallimastigales	genera_incertae_sedis	NA	NA		0	0	0	0	0	0	0	0	0	0	0	0	0	0	0	0	0	0	0	0	0	0	0	0	0	0	0	0	0	0	0	0	0	0	0	0	0	0	0	0	0
6e3a639155531875c4b5f3a526cfb84c	Fungi	Neocallimastigomycota	Neocallimastigomycetes	Neocallimastigales	genera_incertae_sedis	NA	NA		0	0	0	0	0	0	0	0	0	0	0	0	0	0	0	0	0	0	0	0	0	0	0	0	0	0	0	0	0	0	0	0	0	0	0	0	0	0	0	0	0
9a331a74d1d9884bb78436aaf6ef36b0	Fungi	Neocallimastigomycota	Neocallimastigomycetes	Neocallimastigales	NA	NA	NA		0	0	0	0	0	0	0	0	0	0	0	0	0	0	0	0	0	0	0	0	0	0	0	0	0	0	0	0	0	0	0	0	0	0	0	0	0	0	0	0	0
01b64ed6e70cf380a28389a6da6f4c49	Fungi	Neocallimastigomycota	Neocallimastigomycetes	Neocallimastigales	genera_incertae_sedis	NA	NA		0	0	0	20	0	0	0	0	0	0	0	0	0	0	0	0	0	0	0	0	0	0	0	0	0	0	0	0	0	0	0	0	0	0	0	0	0	0	0	0	0
fa6027ba67ce74bcdf9faa3ffac19067	Fungi	Neocallimastigomycota	Neocallimastigomycetes	Neocallimastigales	genera_incertae_sedis	NY15	NA		0	0	0	0	0	0	0	0	0	0	0	0	0	0	0	0	0	0	0	0	0	0	0	0	0	0	0	0	0	0	0	0	0	0	0	0	0	0	0	0	0
6352a8811195c6b3149e0353862fed5d	Fungi	Neocallimastigomycota	Neocallimastigomycetes	Neocallimastigales	genera_incertae_sedis	NA	NA		38	0	0	0	0	0	0	0	0	0	0	0	0	0	0	0	0	25	0	0	0	0	0	0	0	0	0	0	0	0	0	0	0	0	0	0	0	0	0	0	0
8c69763eae0b1d78390f6903d2ff9e2f	Fungi	Neocallimastigomycota	Neocallimastigomycetes	Neocallimastigales	genera_incertae_sedis	NA	NA		0	0	0	3	0	0	0	0	0	0	0	0	0	0	0	0	0	0	0	0	0	0	0	0	0	0	0	0	0	0	0	0	0	0	0	0	0	0	0	0	0
f85dae331ff6b1352ab84f081282bb2a	Fungi	Neocallimastigomycota	Neocallimastigomycetes	Neocallimastigales	genera_incertae_sedis	NY49	NA		0	0	0	0	0	0	0	0	0	0	0	0	0	0	0	0	0	0	0	0	0	0	0	0	0	0	0	0	0	0	0	0	0	0	0	0	0	0	0	0	0
87fdae7938ae78bb5c6c8f41800d481c	Fungi	Neocallimastigomycota	Neocallimastigomycetes	Neocallimastigales	genera_incertae_sedis	NA	NA		0	0	0	0	0	0	0	0	0	0	0	0	0	0	0	0	0	0	0	0	0	0	0	0	0	0	0	0	0	0	0	0	0	0	0	0	0	0	0	0	0
1dc7d358c4e59aa5fe8fdb9144426d15	Fungi	Neocallimastigomycota	Neocallimastigomycetes	Neocallimastigales	genera_incertae_sedis	NA	NA		0	0	0	0	0	0	0	0	0	0	0	0	0	0	0	0	0	0	0	0	0	0	0	0	0	0	0	0	0	0	0	0	0	0	0	0	0	0	0	0	0
dfd58571558a8e11d22cb40593007d8e	Fungi	Neocallimastigomycota	Neocallimastigomycetes	Neocallimastigales	genera_incertae_sedis	NA	NA		0	0	0	0	0	0	0	0	0	0	0	0	0	0	0	0	0	0	0	0	0	0	0	0	0	0	0	0	0	0	0	0	0	0	0	0	0	0	0	0	0
8b26c1951c74f582c7aae05f810b456e	Fungi	Neocallimastigomycota	Neocallimastigomycetes	Neocallimastigales	genera_incertae_sedis	NY20	NA		0	0	0	0	0	0	0	0	0	0	0	0	0	0	0	0	0	0	0	0	0	0	0	0	0	0	0	0	0	0	0	0	0	0	0	0	0	0	0	0	0
63c1d3a3268336531b6bdbc3ef17e7e2	Fungi	Neocallimastigomycota	Neocallimastigomycetes	Neocallimastigales	genera_incertae_sedis	NY50	NA		18	0	0	0	0	0	0	0	0	0	0	0	0	0	0	0	0	0	0	0	0	0	0	0	0	0	0	0	0	0	0	0	0	0	0	0	0	0	0	0	0
c77e0ff6b78cecd0cf28eb6e98af2643	Fungi	Neocallimastigomycota	Neocallimastigomycetes	Neocallimastigales	Anaeromycetaceae	Anaeromyces	Anaeromyces_mucronatus		0	0	0	0	0	0	0	0	0	0	0	0	0	0	0	13	0	0	0	0	0	0	0	0	0	0	0	0	0	0	0	0	0	0	0	0	0	0	0	0	0
18a8c5ec194b76c3536d226127f363be	Fungi	Neocallimastigomycota	Neocallimastigomycetes	Neocallimastigales	Anaeromycetaceae	Anaeromyces	Anaeromyces_mucronatus		0	0	0	0	0	0	0	0	0	0	0	0	0	0	0	0	0	0	0	0	0	0	0	0	0	0	0	0	0	0	0	0	0	0	0	0	0	0	0	0	0
ff3768b04611d61d8817cc66b26a0b1d	Fungi	Neocallimastigomycota	Neocallimastigomycetes	Neocallimastigales	Anaeromycetaceae	Anaeromyces	Anaeromyces_mucronatus		0	0	0	0	0	0	0	0	0	0	0	0	0	0	0	0	0	0	0	0	0	0	0	0	0	0	0	0	0	0	0	0	0	0	0	0	0	0	0	0	0
48aee92fd1a2f6e5910bd19c79e8a650	Fungi	Neocallimastigomycota	Neocallimastigomycetes	Neocallimastigales	Anaeromycetaceae	Anaeromyces	Anaeromyces_mucronatus		0	0	0	0	0	0	0	0	0	0	0	0	0	0	0	0	0	0	0	0	0	0	0	0	0	0	0	0	0	0	0	0	0	0	0	0	0	0	0	0	0
11e513ebd707f0309a66b3ea5fa09e7d	Fungi	Neocallimastigomycota	Neocallimastigomycetes	Neocallimastigales	Anaeromycetaceae	Anaeromyces	Anaeromyces_mucronatus		0	0	0	0	113	0	0	0	0	0	0	0	0	0	0	0	0	0	0	0	0	0	0	0	0	0	0	0	0	0	0	0	0	0	0	0	0	0	0	0	0
5224f3172db608df49dae04982d45ee7	Fungi	Neocallimastigomycota	Neocallimastigomycetes	Neocallimastigales	Anaeromycetaceae	Anaeromyces	Anaeromyces_mucronatus		0	0	0	0	0	0	0	0	0	0	0	0	0	0	0	0	0	0	0	0	0	0	0	0	0	0	0	0	0	0	0	0	0	0	0	0	0	0	0	0	0
c8a5833584f3b0403cd9bfc4ab8671bb	Fungi	Neocallimastigomycota	Neocallimastigomycetes	Neocallimastigales	Anaeromycetaceae	Anaeromyces	Anaeromyces_mucronatus		0	0	0	0	0	0	0	0	0	0	0	0	0	0	0	0	0	0	0	0	0	0	0	0	0	0	0	0	0	0	0	0	0	0	0	0	0	0	0	0	0
7cb68c41a07c6e8c0e25f752a00e10cf	Fungi	Neocallimastigomycota	Neocallimastigomycetes	Neocallimastigales	Anaeromycetaceae	Anaeromyces	Anaeromyces_mucronatus		0	0	0	0	0	0	0	0	0	0	0	0	0	0	0	0	0	0	0	0	0	0	0	0	0	0	0	0	0	0	0	0	0	0	0	0	0	0	0	0	0
54a413e9170df0fcfc32ce7e6d0eac12	Fungi	Neocallimastigomycota	Neocallimastigomycetes	Neocallimastigales	Anaeromycetaceae	Anaeromyces	Anaeromyces_mucronatus		0	0	0	0	0	0	0	0	0	0	0	0	0	0	0	0	0	0	0	0	0	0	0	0	0	0	0	0	0	0	0	0	0	0	0	0	0	0	0	0	0
017cc5fe4db403c759c57b7de1bf18d2	Fungi	Neocallimastigomycota	Neocallimastigomycetes	Neocallimastigales	Anaeromycetaceae	Anaeromyces	Anaeromyces_mucronatus		0	0	0	0	0	0	0	0	0	0	0	0	0	0	0	0	0	0	0	0	0	0	0	0	0	0	0	0	0	0	0	0	0	0	0	0	0	0	0	0	0
d949e46726b9ee097b13318e37ca7925	Fungi	Neocallimastigomycota	Neocallimastigomycetes	Neocallimastigales	Anaeromycetaceae	Anaeromyces	Anaeromyces_mucronatus		0	0	0	0	184	0	0	0	0	0	0	0	0	0	0	0	0	0	0	0	32	0	0	0	0	0	0	0	0	0	0	0	0	0	0	0	0	0	0	0	0
4d74471dcfd18429d9387e440c406eea	Fungi	Neocallimastigomycota	Neocallimastigomycetes	Neocallimastigales	Anaeromycetaceae	Liebetanzomyces	Liebetanzomyces_polymorphus		24	0	0	32	0	0	0	49	0	0	0	0	0	8	0	0	0	0	0	86	0	0	145	0	0	228	0	0	5	0	0	0	91	84	0	0	0	76	68	0	0
233c1cb206ba9b9ced60bbeec8c92f62	Fungi	Neocallimastigomycota	Neocallimastigomycetes	Neocallimastigales	Anaeromycetaceae	NA	NA		0	0	0	0	0	0	0	0	0	0	0	0	0	0	0	0	0	0	0	0	0	0	0	0	0	0	0	0	0	0	0	0	0	0	0	0	0	0	0	0	0
94b4cab533f698564d7bd5f820c10c03	Fungi	Neocallimastigomycota	Neocallimastigomycetes	Neocallimastigales	Anaeromycetaceae	Capellomyces	NA		0	0	0	0	0	0	0	0	0	0	0	0	0	0	0	0	0	0	0	0	0	0	0	0	0	0	0	0	0	0	0	0	0	0	0	0	0	0	0	0	0
a9d3668b11a2b8ebed3252fec5a2d1db	Fungi	Neocallimastigomycota	Neocallimastigomycetes	Neocallimastigales	genera_incertae_sedis	NY20	NA		0	0	0	0	0	0	0	0	0	0	0	0	0	0	0	0	0	0	0	0	0	0	0	0	0	0	0	0	0	0	0	0	0	0	0	0	0	0	0	0	0
c84025402d1b814ab66229106b2033d2	Fungi	Neocallimastigomycota	Neocallimastigomycetes	Neocallimastigales	genera_incertae_sedis	NY20	NA		423	0	0	680	0	0	170	0	0	0	442	0	0	0	0	0	11	267	0	0	0	0	370	0	0	273	0	0	0	0	0	0	0	0	0	32	0	0	0	0	0
a67914e0a8a58f778216c5e2fda95dc1	Fungi	Neocallimastigomycota	Neocallimastigomycetes	Neocallimastigales	genera_incertae_sedis	NY20	NA		0	0	54	0	0	0	0	704	0	0	0	13	0	37	0	170	0	0	0	19	0	0	0	345	0	0	212	0	0	0	0	11	0	0	0	0	0	35	0	0	0
aca7c06a1f3c16c87041f06b70801b31	Fungi	Neocallimastigomycota	Neocallimastigomycetes	Neocallimastigales	genera_incertae_sedis	NY51	NA		0	0	0	0	0	0	0	0	0	0	0	0	0	0	0	0	0	0	0	0	0	0	0	0	0	0	0	0	0	0	0	0	0	0	0	0	0	0	0	0	0
edd404a502c2d9a3e157b7b4d0727d77	Fungi	Neocallimastigomycota	Neocallimastigomycetes	Neocallimastigales	genera_incertae_sedis	NA	NA		0	0	0	0	0	0	0	0	0	0	0	0	0	0	0	0	0	0	0	0	0	0	0	0	0	0	0	0	0	0	0	0	0	0	0	0	0	0	0	0	0
9fc81a8c3b7d0e372ee032d87e6baf87	Fungi	Neocallimastigomycota	Neocallimastigomycetes	Neocallimastigales	genera_incertae_sedis	NY20	NA		0	0	0	6	0	0	0	0	0	0	0	0	0	0	0	0	0	0	0	0	0	0	0	0	0	0	0	0	0	0	0	0	0	0	0	0	0	0	0	0	0
7ef656fd37ccbd3c1c490d406dbcf4d3	Fungi	Neocallimastigomycota	Neocallimastigomycetes	Neocallimastigales	genera_incertae_sedis	NY20	NA		0	0	0	0	0	0	0	0	0	0	0	0	0	0	0	0	0	0	0	0	0	0	0	0	0	0	0	0	0	0	0	0	0	0	0	0	0	0	0	0	0
9e44573c7b2378e7cbb143dce85704b3	Fungi	Neocallimastigomycota	Neocallimastigomycetes	Neocallimastigales	genera_incertae_sedis	NY15	NA		0	0	0	0	0	0	0	0	0	0	0	0	0	0	0	0	0	0	0	0	0	0	0	0	0	0	0	0	0	0	0	0	0	0	0	0	0	0	0	0	0
c26e1821ac085cf551f7aa7fd17bea18	Fungi	Neocallimastigomycota	Neocallimastigomycetes	Neocallimastigales	NA	NA	NA		0	0	0	0	0	0	0	0	0	0	0	0	0	0	0	0	19	0	0	0	0	0	0	0	0	0	0	0	0	0	0	0	0	0	0	0	0	0	0	0	0
ce3d71ad593f8b1fe4f03ab8fbf831ac	Fungi	Neocallimastigomycota	Neocallimastigomycetes	Neocallimastigales	NA	NA	NA		0	0	0	0	0	0	0	0	0	0	0	0	0	0	0	0	0	0	0	0	0	0	0	0	0	0	0	0	0	0	0	0	0	0	0	0	0	0	0	0	0
2ac6328cb2ded02048ab92d0592882b2	Fungi	Neocallimastigomycota	Neocallimastigomycetes	Neocallimastigales	Caecomycetaceae	Caecomyces	Caecomyces_sp		0	0	0	0	0	0	0	0	0	0	0	0	0	0	0	0	0	0	0	0	0	0	0	0	0	0	0	0	0	0	0	0	0	0	0	0	0	0	0	0	0
62e4fe24a227537c2064f452592fd274	Fungi	Neocallimastigomycota	Neocallimastigomycetes	Neocallimastigales	NA	NA	NA		0	0	0	0	0	0	0	0	0	0	0	0	0	0	0	0	0	0	0	0	0	0	0	0	0	0	0	0	0	0	73	0	0	0	164	0	0	0	0	0	0
0fe04b97d657b0397bfe6d041a9cd9d7	Fungi	Neocallimastigomycota	Neocallimastigomycetes	Neocallimastigales	NA	NA	NA		0	0	0	0	0	0	0	0	0	0	0	0	0	0	0	0	0	0	0	0	0	0	0	0	0	0	0	0	0	0	0	0	0	0	0	0	0	0	0	0	0
638b3dce9a24fc42f157876b9d62fec2	Fungi	Neocallimastigomycota	Neocallimastigomycetes	Neocallimastigales	Caecomycetaceae	Caecomyces	Caecomyces_sp		0	0	0	0	0	0	0	0	0	0	0	0	0	0	0	0	0	0	57	0	0	0	0	0	47	0	0	0	0	0	0	0	0	0	0	0	0	0	0	0	0
5cb1b778248b85dee0876930319d3746	Fungi	Neocallimastigomycota	Neocallimastigomycetes	Neocallimastigales	NA	NA	NA		0	0	0	0	0	0	0	0	0	0	0	0	0	0	0	0	0	0	0	0	0	0	0	0	0	0	0	0	0	0	0	0	0	0	0	0	0	0	0	0	0
8143f9ec2c8aed9d6f872b28ac4d8225	Fungi	Neocallimastigomycota	Neocallimastigomycetes	Neocallimastigales	Caecomycetaceae	Caecomyces	Caecomyces_sp		1309	1787	48	2746	0	0	303	2268	0	0	532	163	521	486	1617	542	2288	330	2514	503	446	3195	960	1737	3298	974	1770	0	136	1178	1208	0	659	4207	2861	540	0	302	2968	2376	0
cbb815530c77b3d63fd2e7bef64345fd	Fungi	Neocallimastigomycota	Neocallimastigomycetes	Neocallimastigales	NA	NA	NA		0	0	0	0	0	0	0	0	0	0	0	0	0	0	0	0	0	0	0	0	0	0	0	0	0	0	0	0	0	0	0	0	0	0	0	0	0	0	0	0	0
3530710ef5d17fb5ef7176d03b291f32	Fungi	Neocallimastigomycota	Neocallimastigomycetes	Neocallimastigales	NA	NA	NA		0	0	0	0	0	0	0	0	0	0	0	0	0	0	0	0	0	0	0	0	0	0	0	0	0	0	0	0	0	0	0	0	0	0	0	0	0	0	0	0	0
0149b07b0accf5fd91dc981b2ce3fd55	Fungi	Neocallimastigomycota	Neocallimastigomycetes	Neocallimastigales	NA	NA	NA		0	0	0	0	0	0	0	0	0	0	0	0	0	0	0	0	0	0	0	0	0	0	0	0	0	0	0	0	0	0	0	0	0	0	0	0	0	0	0	0	0
8775419f91196473120055747e23fd2a	Fungi	Neocallimastigomycota	Neocallimastigomycetes	Neocallimastigales	NA	NA	NA		0	0	0	0	0	0	0	0	0	0	0	0	0	0	0	0	0	0	0	0	0	0	0	0	0	0	0	0	0	0	0	0	0	0	0	0	0	0	0	0	0
305415339262e97d2a6771ef369b3f8a	Fungi	Neocallimastigomycota	Neocallimastigomycetes	Neocallimastigales	NA	NA	NA		0	384	0	0	0	0	0	0	0	0	0	0	0	0	0	0	0	0	0	0	0	0	0	0	0	0	0	0	0	0	0	0	0	0	0	0	0	0	0	0	0
6c29a61c99289a65a6fee32040d18baf	Fungi	Neocallimastigomycota	Neocallimastigomycetes	Neocallimastigales	NA	NA	NA		0	0	0	0	0	0	0	0	0	0	0	0	0	0	0	0	0	0	0	53	0	0	0	0	0	0	0	0	0	0	0	0	0	0	0	0	0	0	0	0	0
bb84d997371ab2596aed01ac83695848	Fungi	Neocallimastigomycota	Neocallimastigomycetes	Neocallimastigales	NA	NA	NA		1116	8377	266	1930	0	0	1526	1219	0	0	2865	956	658	5895	1773	4563	2097	1500	10506	366	0	8873	1264	2710	14802	1320	2753	0	66	1996	344	123	545	3846	298	4876	230	262	6377	510	270
66a8d66f2491293158d91c0f47d4e410	Fungi	Neocallimastigomycota	Neocallimastigomycetes	Neocallimastigales	NA	NA	NA		0	0	0	0	0	0	0	0	0	0	0	0	0	0	0	0	0	0	0	0	0	0	0	0	49	0	0	0	0	0	0	0	0	0	0	0	0	0	0	0	0
da9a12abb1fde1ca865a2bbc8a6044d5	Fungi	Neocallimastigomycota	Neocallimastigomycetes	Neocallimastigales	NA	NA	NA		0	0	0	0	0	0	0	0	0	0	0	0	0	0	0	0	0	20	0	0	0	0	0	0	0	0	0	0	0	0	0	0	0	0	0	42	0	0	0	0	0
d70e0af322fd482339e054c00642e0fb	Fungi	Neocallimastigomycota	Neocallimastigomycetes	Neocallimastigales	NA	NA	NA		0	0	0	0	0	0	0	0	0	0	0	0	0	0	0	0	0	0	0	0	0	0	0	0	0	0	0	0	0	0	0	0	0	0	0	0	0	0	0	0	0
223dbdd0a7d8f606646759c35ed2dd28	Fungi	Neocallimastigomycota	Neocallimastigomycetes	Neocallimastigales	NA	NA	NA		0	0	0	0	0	0	0	0	0	0	0	0	0	0	0	0	0	0	0	0	0	0	0	0	0	0	0	0	0	0	0	0	0	0	0	0	10	0	0	0	0
0b3ec4a2fb2495e9a094110f0c4007aa	Fungi	Neocallimastigomycota	Neocallimastigomycetes	Neocallimastigales	NA	NA	NA		0	0	0	0	0	0	0	0	0	0	0	0	0	0	0	0	0	0	0	0	0	0	0	0	0	0	0	0	0	0	0	0	0	58	0	0	0	0	0	0	0
486f646c7e01447aa9c9b5452d168fb7	Fungi	Neocallimastigomycota	Neocallimastigomycetes	Neocallimastigales	NA	NA	NA		0	0	0	0	0	0	0	0	0	0	0	0	0	0	0	0	0	0	0	0	0	0	0	0	0	0	0	0	0	0	0	0	0	0	0	0	0	0	0	0	0
a9dac9f4289e71bd3aa2070b1938d7fa	Fungi	Neocallimastigomycota	Neocallimastigomycetes	Neocallimastigales	genera_incertae_sedis	NA	NA		0	0	0	0	0	0	0	0	0	0	0	0	0	0	0	0	0	0	0	0	0	0	0	0	0	0	0	0	0	0	0	0	0	0	0	0	0	0	0	0	0
36ebe183ced12531a641e1cac49eab7c	Fungi	Neocallimastigomycota	Neocallimastigomycetes	Neocallimastigales	NA	NA	NA		0	322	143	0	312	0	673	0	0	0	1215	108	251	338	758	211	710	708	3680	37	0	2203	172	969	4609	250	1020	0	0	0	0	2644	178	0	0	292	2059	29	0	207	3560
0981da9b0bf6ed31ea27a83d2b83d68a	Fungi	Neocallimastigomycota	Neocallimastigomycetes	Neocallimastigales	genera_incertae_sedis	NA	NA		0	0	0	0	0	0	0	0	0	0	0	0	0	0	0	0	0	0	0	36	0	0	0	0	0	0	0	0	0	0	0	0	0	0	0	0	0	0	0	0	0
6b9066d39664ed4ba8c1cfbd6be56c32	Fungi	Neocallimastigomycota	Neocallimastigomycetes	Neocallimastigales	genera_incertae_sedis	NA	NA		0	0	0	0	0	0	0	0	0	0	0	0	0	0	0	0	0	0	0	0	0	0	0	0	0	0	0	0	0	0	0	0	0	0	0	0	0	25	0	0	0
29d4b6080f9cbfc447e81e2c194316fd	Fungi	Neocallimastigomycota	Neocallimastigomycetes	Neocallimastigales	genera_incertae_sedis	NA	NA		0	0	0	0	0	0	0	0	0	0	0	0	0	0	0	0	0	0	0	0	0	0	0	0	0	0	0	0	0	0	0	0	0	0	0	0	0	0	0	0	0
4193dd2978978383753e5bc4467798c9	Fungi	Neocallimastigomycota	Neocallimastigomycetes	Neocallimastigales	NA	NA	NA		59	0	0	115	351	0	209	0	0	0	291	0	164	163	271	198	369	160	0	79	0	0	188	390	0	127	386	0	0	0	92	2533	0	206	0	117	1755	0	212	48	3531
12659ae202f8f65ea4a3615028764d0f	Fungi	Neocallimastigomycota	Neocallimastigomycetes	Neocallimastigales	Caecomycetaceae	Caecomyces	Caecomyces_sp		0	0	0	0	0	0	0	0	0	0	0	0	0	0	0	0	0	0	0	0	0	0	2	0	0	0	0	0	0	0	0	0	0	0	0	0	0	0	0	0	0
e5ed7699ca51fcdf72dbbfba133db54e	Fungi	Neocallimastigomycota	Neocallimastigomycetes	Neocallimastigales	Caecomycetaceae	Caecomyces	Caecomyces_sp		0	0	0	0	0	0	0	0	0	0	0	0	0	0	0	0	0	0	0	0	0	0	0	0	0	0	0	0	0	0	0	0	0	67	0	0	0	0	0	0	0
fc60ee0a9516b7673393afc0d120df66	Fungi	Neocallimastigomycota	Neocallimastigomycetes	Neocallimastigales	Caecomycetaceae	Caecomyces	Caecomyces_sp		1409	298	727	2907	397	583	3116	2472	323	0	8219	541	3289	1736	7759	2445	12106	3488	0	653	668	0	2063	1974	0	1941	2747	0	592	4262	9535	0	2395	11689	17842	1680	0	1826	9019	18048	0
320eacaa9d1347b73d6d34fa2ab7caff	Fungi	Neocallimastigomycota	Neocallimastigomycetes	Neocallimastigales	Caecomycetaceae	Caecomyces	Caecomyces_sp		0	0	0	0	0	0	0	0	0	0	0	0	0	0	0	0	0	0	0	0	0	0	0	0	0	0	0	0	0	0	0	0	0	0	0	0	0	0	0	0	0
90fc99ae448e00f2ea8c413987355d20	Fungi	Neocallimastigomycota	Neocallimastigomycetes	Neocallimastigales	Caecomycetaceae	Caecomyces	Caecomyces_sp		0	0	0	0	0	0	0	0	0	0	0	0	0	0	0	0	0	0	0	0	0	0	0	0	0	0	0	0	0	0	0	0	0	77	0	0	0	0	0	0	0
96d5774c5a3d2a77bb4950e6d67d4399	Fungi	Neocallimastigomycota	Neocallimastigomycetes	Neocallimastigales	Caecomycetaceae	Caecomyces	Caecomyces_sp		0	0	0	0	0	0	0	0	0	0	0	0	0	0	0	0	0	0	0	0	0	0	0	0	0	0	0	0	0	0	0	0	0	0	0	0	0	0	0	0	0
9f78f062908028400d8deebdb9bf1291	Fungi	Neocallimastigomycota	Neocallimastigomycetes	Neocallimastigales	NA	NA	NA		0	0	0	0	0	0	0	0	0	0	0	0	0	0	0	0	0	0	0	0	0	0	0	0	0	0	0	0	0	0	0	0	0	0	0	0	0	0	0	0	0
72b2bd8e7e5c831aa6cdf6f82db2cb69	Fungi	Neocallimastigomycota	Neocallimastigomycetes	Neocallimastigales	NA	NA	NA		0	0	0	0	0	0	0	0	0	0	0	0	0	0	0	0	0	0	0	0	0	0	0	0	0	0	0	0	0	0	0	0	0	0	0	0	0	0	0	0	0
ff08c79f4c9f8b7093389bf1534c2a66	Fungi	Neocallimastigomycota	Neocallimastigomycetes	Neocallimastigales	genera_incertae_sedis	NA	NA		10	0	0	0	0	0	0	0	0	0	0	0	0	0	0	0	0	0	0	0	0	0	0	0	0	0	0	0	0	0	0	0	0	0	0	0	0	0	0	0	0
990343b4219419b867a080854fa5cf0e	Fungi	Neocallimastigomycota	Neocallimastigomycetes	Neocallimastigales	genera_incertae_sedis	NA	NA		0	0	0	0	0	0	0	0	0	0	0	0	0	0	0	0	0	0	0	0	0	0	0	0	0	0	0	0	0	0	0	0	0	0	0	0	0	0	0	0	0
479ff6acc621372ec8621c555673f566	Fungi	Neocallimastigomycota	Neocallimastigomycetes	Neocallimastigales	genera_incertae_sedis	NY03	NA		0	0	0	0	0	0	0	0	0	0	0	0	0	0	0	0	0	10	0	0	0	0	0	0	0	0	0	0	0	0	0	0	0	0	0	0	0	0	0	0	0
c243d9c38013154d11d144b0330f1406	Fungi	Neocallimastigomycota	Neocallimastigomycetes	Neocallimastigales	genera_incertae_sedis	NY09	NA		0	0	0	0	0	0	0	0	0	0	0	0	0	0	0	0	0	0	0	0	0	0	0	0	0	0	0	0	0	0	0	0	0	0	0	0	0	0	0	0	0
d7106820a0d907573b36a8bc41806989	Fungi	Neocallimastigomycota	Neocallimastigomycetes	Neocallimastigales	genera_incertae_sedis	NA	NA		0	0	0	0	0	0	0	0	0	0	0	0	0	0	0	0	0	0	0	0	0	0	0	0	0	0	0	0	0	0	0	0	0	0	0	0	0	0	0	0	0
e0a38fada273d5aa9c4f97f7ad745f47	Fungi	Neocallimastigomycota	Neocallimastigomycetes	Neocallimastigales	genera_incertae_sedis	NY09	NA		0	0	0	0	0	0	0	0	0	0	0	0	0	0	0	0	0	0	0	0	0	0	0	0	0	0	0	0	0	0	0	0	0	0	0	0	0	0	0	0	0
ed4730bc27178a4788413f48a8f9b887	Fungi	Neocallimastigomycota	Neocallimastigomycetes	Neocallimastigales	genera_incertae_sedis	NY09	NA		162	0	58	189	0	0	101	90	0	0	192	59	502	334	508	85	426	95	0	329	0	0	647	408	0	507	285	0	223	127	237	2411	386	0	30	168	1186	437	0	95	601
fe2a7e84b0c48b24607d478ab9e1499d	Fungi	Neocallimastigomycota	Neocallimastigomycetes	Neocallimastigales	genera_incertae_sedis	NY09	NA		146	0	123	130	0	0	61	117	0	0	66	0	41	19	47	28	18	88	53	73	48	0	429	148	0	295	179	0	51	0	0	0	44	0	0	25	0	0	0	0	0
aee50018fe1e3e3abb11592af10a2940	Fungi	Neocallimastigomycota	Neocallimastigomycetes	Neocallimastigales	genera_incertae_sedis	NY09	NA		0	0	0	0	0	0	0	0	0	0	0	0	0	0	0	0	0	0	0	0	0	0	0	0	0	0	0	0	0	0	0	0	0	0	0	0	0	0	0	0	0
2343b26d7e21ad31f8b2f04406b34f2b	Fungi	Neocallimastigomycota	Neocallimastigomycetes	Neocallimastigales	genera_incertae_sedis	NY09	NA		54	0	0	27	0	0	0	46	0	0	0	0	0	0	0	38	0	0	0	99	0	0	281	0	0	146	0	0	0	0	0	25	0	0	0	0	14	11	0	0	0
39fce760763c77fb163f2b01130676db	Fungi	Neocallimastigomycota	Neocallimastigomycetes	Neocallimastigales	genera_incertae_sedis	NY09	NA		180	0	131	196	0	0	98	130	0	0	44	0	175	61	160	38	115	96	0	225	0	0	897	216	0	422	163	0	0	0	0	0	0	0	0	31	0	0	0	0	0
222ad857ab4b8d09d08141f5db7a7234	Fungi	Neocallimastigomycota	Neocallimastigomycetes	Neocallimastigales	genera_incertae_sedis	NY09	NA		0	0	0	0	0	0	0	0	0	0	0	0	0	0	0	0	0	0	0	0	0	0	0	0	0	0	0	0	0	0	0	0	0	0	0	0	0	0	0	0	0
071357ce0107bf71f3b4a62a314794c7	Fungi	Neocallimastigomycota	Neocallimastigomycetes	Neocallimastigales	genera_incertae_sedis	NY09	NA		140	0	86	142	0	0	101	115	0	2	140	242	365	731	385	191	329	99	0	29	0	0	258	339	0	227	253	0	190	144	210	2698	416	148	0	450	1452	329	26	0	1119
d24f31c9287be0151db3a9395155045f	Fungi	Neocallimastigomycota	Neocallimastigomycetes	Neocallimastigales	genera_incertae_sedis	NY09	NA		0	0	0	0	0	0	0	0	0	0	0	0	0	0	0	0	0	0	0	0	0	0	0	35	0	0	0	0	0	0	0	0	0	0	0	0	0	0	0	0	0
30ad4e404770f67fd0ef9f5c342b9ef6	Fungi	Neocallimastigomycota	Neocallimastigomycetes	Neocallimastigales	genera_incertae_sedis	NY09	NA		0	0	0	0	0	0	0	0	0	0	0	0	0	0	48	0	0	0	0	0	0	0	0	0	0	0	0	0	0	0	80	219	0	0	0	0	85	0	0	0	55
92eac01e0f0621aba0dd6196741f46a7	Fungi	Neocallimastigomycota	Neocallimastigomycetes	Neocallimastigales	genera_incertae_sedis	NY09	NA		52	0	0	32	0	0	29	38	0	0	51	25	116	83	133	0	100	0	0	103	71	0	135	272	0	153	77	0	57	0	0	0	94	0	22	37	0	37	60	18	0
5de8058bb58f091dde8b54155084c6d6	Fungi	Neocallimastigomycota	Neocallimastigomycetes	Neocallimastigales	genera_incertae_sedis	NY09	NA		0	0	0	0	0	0	0	0	0	0	0	0	0	0	0	0	0	0	0	0	0	0	0	0	0	0	0	0	0	0	0	0	0	0	0	0	0	0	0	0	0
30b1c267e82c3122e4f5e5d3b1c65db5	Fungi	Neocallimastigomycota	Neocallimastigomycetes	Neocallimastigales	genera_incertae_sedis	NA	NA		4	0	0	0	0	0	0	0	0	0	0	0	0	0	0	0	0	0	0	0	0	0	0	0	0	0	0	0	0	0	0	0	0	0	0	0	0	0	0	0	0
65a825959f70bc92a7d194bf9f78d986	Fungi	Neocallimastigomycota	Neocallimastigomycetes	Neocallimastigales	genera_incertae_sedis	NA	NA		0	0	0	0	0	0	0	0	0	0	0	0	0	0	0	0	0	0	0	0	0	0	0	0	0	0	0	0	0	0	0	0	0	0	0	0	0	0	0	0	0
a40c38102eb152a7cc3c411fb4284c46	Fungi	Neocallimastigomycota	Neocallimastigomycetes	Neocallimastigales	genera_incertae_sedis	NA	NA		0	0	0	0	0	0	0	0	0	0	0	0	0	0	0	0	0	0	0	0	0	0	0	0	0	0	0	0	0	0	0	0	0	0	0	0	0	0	0	0	0
0109c626ccaf6d053c35b48fd16949fc	Fungi	Neocallimastigomycota	Neocallimastigomycetes	Neocallimastigales	genera_incertae_sedis	NY05	NA		0	0	0	0	0	0	0	0	0	0	0	0	0	0	0	0	0	0	0	0	0	0	0	0	0	0	0	0	0	0	0	0	0	0	0	0	0	0	0	0	0
41dd8caef21f59960437c6516419bbf4	Fungi	Neocallimastigomycota	Neocallimastigomycetes	Neocallimastigales	genera_incertae_sedis	NA	NA		0	0	0	0	0	0	0	0	0	0	0	0	0	0	0	0	0	0	0	0	0	0	0	0	0	0	0	0	0	0	0	0	0	0	0	0	0	0	0	0	0
a4b38c8cdfbc9ffaaf8923b92320c3ee	Fungi	Neocallimastigomycota	Neocallimastigomycetes	Neocallimastigales	Piromycetaceae	Piromyces	Piromyces_sp		0	0	0	0	0	0	0	0	0	0	0	0	0	0	0	0	0	0	0	0	0	0	0	0	0	0	0	0	0	0	0	0	0	0	0	0	0	0	0	0	0
739c10adc1c099e80a075edc606c9645	Fungi	Neocallimastigomycota	Neocallimastigomycetes	Neocallimastigales	genera_incertae_sedis	NA	NA		0	0	0	0	0	0	0	0	0	0	0	0	0	0	0	0	0	33	0	0	0	0	0	0	0	0	0	0	0	0	0	0	0	0	0	0	0	0	0	0	0
6f2f45686721d59b049e434450b06628	Fungi	Neocallimastigomycota	Neocallimastigomycetes	Neocallimastigales	genera_incertae_sedis	NY05	NA		389	425	1641	474	0	0	542	265	0	0	574	107	1208	71	499	42	568	487	0	90	34	0	417	300	0	338	372	0	539	0	0	570	434	0	0	53	494	411	0	5	244
027d8e7355aadb144d08e2fc12da5a29	Fungi	Neocallimastigomycota	Neocallimastigomycetes	Neocallimastigales	genera_incertae_sedis	NY05	NA		0	0	0	0	0	0	0	0	0	0	0	0	0	0	0	0	0	0	0	0	0	0	0	0	0	0	0	0	0	0	0	0	0	0	0	0	0	0	0	0	0
d81043385c397aabd694c28399acdc4c	Fungi	Neocallimastigomycota	Neocallimastigomycetes	Neocallimastigales	genera_incertae_sedis	NY05	NA		0	0	1293	0	0	0	419	0	0	0	568	448	0	660	0	188	0	432	0	0	0	0	0	0	0	0	0	0	0	0	0	262	0	0	0	272	245	0	0	0	81
aacd2ab8ca1402ec6e059475974d83c6	Fungi	Neocallimastigomycota	Neocallimastigomycetes	Neocallimastigales	genera_incertae_sedis	NY05	NA		705	0	0	929	0	0	0	557	0	0	0	0	919	0	392	0	395	0	0	659	26	0	995	525	0	952	405	0	595	0	0	0	492	0	0	0	0	207	0	0	0
556168b674b9b38d4b62d49b586f5e98	Fungi	Neocallimastigomycota	Neocallimastigomycetes	Neocallimastigales	genera_incertae_sedis	NY05	NA		208	0	1142	155	0	374	383	163	0	0	385	378	495	579	81	210	249	436	0	241	0	0	162	72	0	143	105	0	0	0	0	0	0	0	0	347	0	0	0	0	0
24b07c1a8de94bd464e887d716e3acfb	Fungi	Neocallimastigomycota	Neocallimastigomycetes	Neocallimastigales	genera_incertae_sedis	NY05	NA		0	0	0	0	0	0	0	0	0	0	0	0	17	0	0	0	0	0	0	0	0	0	0	0	0	0	0	0	12	0	0	0	0	0	0	0	0	0	0	0	0
c0acf9e1280d1875821bb93c78a6a822	Fungi	Neocallimastigomycota	Neocallimastigomycetes	Neocallimastigales	genera_incertae_sedis	NY05	NA		0	0	0	0	0	0	0	0	0	0	0	0	0	0	0	0	0	0	0	0	0	0	0	0	0	0	0	0	0	0	0	0	0	0	0	0	0	0	0	0	0
8dc96b53ef897dc2ff5714a189d116e4	Fungi	Neocallimastigomycota	Neocallimastigomycetes	Neocallimastigales	genera_incertae_sedis	NA	NA		0	0	0	0	0	0	0	0	0	0	0	0	0	0	0	0	0	0	0	0	0	0	0	0	0	0	0	0	0	0	0	0	0	0	0	0	0	0	0	0	0
275171c5384e44fb52d49fc2c3f2566c	Fungi	Neocallimastigomycota	Neocallimastigomycetes	Neocallimastigales	NA	NA	NA		0	0	0	0	0	0	0	0	0	0	0	0	0	0	0	0	0	0	0	0	0	0	0	0	0	0	0	0	0	0	0	0	0	0	0	0	0	0	0	0	0
7d2cadfd5c2c20c8cac88a646ea403a2	Fungi	Neocallimastigomycota	Neocallimastigomycetes	Neocallimastigales	genera_incertae_sedis	NA	NA		0	0	0	0	0	0	0	0	0	0	0	0	0	0	0	0	0	0	0	0	0	0	0	0	0	0	0	0	0	0	0	0	0	0	0	0	0	0	0	0	0
5f9437c875e8ea18e6d6dbcdd7448d0d	Fungi	Neocallimastigomycota	Neocallimastigomycetes	Neocallimastigales	genera_incertae_sedis	NA	NA		0	0	0	0	0	0	0	0	0	0	0	0	0	0	0	0	0	0	0	0	0	0	0	0	0	0	0	0	0	0	0	0	0	0	0	0	0	0	0	0	0
3d93d8965087439aed0e966680ae1df6	Fungi	Neocallimastigomycota	Neocallimastigomycetes	Neocallimastigales	genera_incertae_sedis	NA	NA		0	0	0	0	0	0	0	0	0	0	0	0	0	0	0	0	0	0	0	0	0	0	0	0	0	0	0	0	0	0	0	0	0	0	0	0	0	0	0	0	0
9ab76f5e93b19501c61f3f0d3ea3783f	Fungi	Neocallimastigomycota	Neocallimastigomycetes	Neocallimastigales	genera_incertae_sedis	NA	NA		0	0	0	0	0	0	0	0	0	0	0	0	0	0	0	0	0	0	0	0	0	0	0	0	0	0	0	0	0	0	0	0	0	0	0	0	0	0	0	0	0
9a56f1046e912290b1c553b9233f477d	Fungi	Neocallimastigomycota	Neocallimastigomycetes	Neocallimastigales	Piromycetaceae	Piromyces	Piromyces_sp		0	0	0	0	0	0	0	0	0	0	0	0	0	0	0	0	0	0	0	0	0	0	0	0	0	0	0	0	0	0	0	0	0	0	0	0	0	0	0	0	0
8a59088176a3feddc3f67e9e12bffc7f	Fungi	Neocallimastigomycota	Neocallimastigomycetes	Neocallimastigales	Piromycetaceae	Piromyces	Piromyces_sp		47	0	83	137	0	0	158	105	0	0	176	71	153	263	79	83	113	70	0	0	37	0	0	315	0	0	190	0	0	0	0	1641	34	0	0	137	1997	54	0	0	1747
b7d53fc3ff2fbd8bc08acec31211856d	Fungi	Neocallimastigomycota	Neocallimastigomycetes	Neocallimastigales	Piromycetaceae	Piromyces	Piromyces_sp		0	0	0	27	0	0	0	0	0	0	0	18	0	49	0	29	0	0	0	0	0	0	0	91	0	0	44	0	0	0	0	216	0	0	0	0	220	0	0	0	149
a877aa9a0381892cb0c40cebe7ec157a	Fungi	Neocallimastigomycota	Neocallimastigomycetes	Neocallimastigales	Piromycetaceae	Piromyces	Piromyces_sp		0	0	0	0	0	0	0	0	0	0	0	0	0	0	0	0	0	0	0	0	0	0	0	0	0	0	0	0	0	0	0	3	0	0	0	0	0	0	0	0	0
8cb123450ae8f96b8792f4b9f2be1d0c	Fungi	Neocallimastigomycota	Neocallimastigomycetes	Neocallimastigales	Piromycetaceae	Piromyces	Piromyces_sp		78	522	166	156	0	0	322	223	0	0	199	143	235	547	242	371	149	149	0	0	0	0	0	1079	0	0	321	0	40	0	0	2288	81	0	0	228	2950	34	0	0	2874
b7418d053ead97657fab65c82ce81350	Fungi	Neocallimastigomycota	Neocallimastigomycetes	Neocallimastigales	NA	NA	NA		0	0	0	0	0	0	0	0	0	0	29	0	0	0	0	0	0	0	0	0	0	0	0	0	0	0	0	0	0	0	0	0	0	0	0	0	0	0	0	0	0
2c4b7fb8a530f212ea244e97087b8898	Fungi	Neocallimastigomycota	Neocallimastigomycetes	Neocallimastigales	genera_incertae_sedis	NY08	NA		0	0	0	0	0	0	0	0	0	0	0	0	0	0	0	0	0	0	0	0	0	0	0	0	0	0	0	0	0	0	0	0	0	0	0	0	0	0	0	0	0
d6982c99f88133ab393bfe771cc060df	Fungi	Neocallimastigomycota	Neocallimastigomycetes	Neocallimastigales	genera_incertae_sedis	NY08	NA		0	0	0	0	0	0	0	0	0	0	0	0	0	0	0	0	0	0	0	0	0	0	0	0	0	0	0	0	0	0	0	0	0	0	0	0	0	0	0	0	0
586e8b6c28b4163c5577f676ae7649fd	Fungi	Neocallimastigomycota	Neocallimastigomycetes	Neocallimastigales	genera_incertae_sedis	NY08	NA		0	0	0	0	0	0	0	0	0	0	0	0	0	0	0	0	0	0	0	0	0	0	0	0	0	0	0	0	0	0	0	0	0	0	0	0	0	0	0	0	0
747b1505510c85980e767662fd856bc8	Fungi	Neocallimastigomycota	Neocallimastigomycetes	Neocallimastigales	genera_incertae_sedis	NY08	NA		0	0	0	0	0	0	0	0	0	0	0	0	0	0	0	0	0	0	0	0	0	0	0	0	0	0	0	0	0	0	0	0	0	0	0	0	0	0	0	0	0
fe4e856ca0271398d23a4675bb1df706	Fungi	Neocallimastigomycota	Neocallimastigomycetes	Neocallimastigales	genera_incertae_sedis	NY08	NA		0	0	0	0	0	0	0	0	0	0	0	0	0	0	0	0	0	0	0	0	0	0	0	0	0	0	0	0	0	0	0	0	0	0	0	0	0	0	0	0	0
9e7f57af283580ef939007cb835d460a	Fungi	Neocallimastigomycota	Neocallimastigomycetes	Neocallimastigales	genera_incertae_sedis	NY08	NA		0	0	0	0	0	0	0	0	0	0	0	0	0	0	0	0	0	0	0	0	0	0	0	0	0	0	0	0	0	0	0	0	0	0	0	0	0	0	0	0	0
1b899731ecd37d2e181b5d253862183c	Fungi	Neocallimastigomycota	Neocallimastigomycetes	Neocallimastigales	genera_incertae_sedis	NY08	NA		0	0	0	0	0	0	0	0	0	0	0	0	0	0	0	0	0	0	0	0	0	0	0	0	0	0	0	0	0	0	0	0	0	0	0	0	0	0	0	0	0
6e274d59d9a08207de4c271fbc2db1b3	Fungi	Neocallimastigomycota	Neocallimastigomycetes	Neocallimastigales	genera_incertae_sedis	NY08	NA		0	0	0	0	0	0	0	0	0	0	0	0	0	0	0	0	0	0	0	0	0	0	0	0	0	0	0	0	0	0	0	0	0	0	0	0	0	0	0	0	0
453b439919fc0e0cd0daea586d7ab06a	Fungi	Neocallimastigomycota	Neocallimastigomycetes	Neocallimastigales	genera_incertae_sedis	NY08	NA		0	0	0	0	0	0	0	0	0	0	0	0	0	0	0	0	0	0	0	0	0	0	0	0	0	0	0	260	0	0	0	0	0	0	0	0	0	0	0	0	0
469ba7225149651201f7750d9148f02d	Fungi	Neocallimastigomycota	Neocallimastigomycetes	Neocallimastigales	genera_incertae_sedis	NY08	NA		0	0	0	0	495	832	0	27	0	1277	7	0	0	0	0	0	0	0	0	0	0	0	0	0	0	0	24	224	0	69	29	24	0	115	56	0	0	14	0	8	61
376c06cac778e49313f4fcd7452894a2	Fungi	Neocallimastigomycota	Neocallimastigomycetes	Neocallimastigales	Piromycetaceae	Piromyces	Piromyces_sp		0	0	0	0	0	0	0	0	0	0	0	0	0	0	0	0	0	0	0	0	0	0	0	0	0	0	0	0	0	0	0	0	0	0	0	0	0	0	0	0	0
1a4fbbbc772a185923c0c4b8be98450c	Fungi	Neocallimastigomycota	Neocallimastigomycetes	Neocallimastigales	genera_incertae_sedis	NA	NA		0	0	0	0	0	0	0	0	0	0	0	66	0	69	0	152	0	0	0	1082	0	0	1172	0	0	1109	0	0	673	0	0	309	863	0	0	28	83	1385	0	0	170
32db201a87c7feaa29033f471d739c9f	Fungi	Neocallimastigomycota	Neocallimastigomycetes	Neocallimastigales	genera_incertae_sedis	NA	NA		0	0	0	0	0	0	0	0	0	0	0	0	0	0	0	0	0	0	0	39	0	0	0	0	0	0	0	0	0	0	0	0	0	0	0	0	0	0	0	0	0
0fde70c3db83ef3e40e96daecfdfd644	Fungi	Neocallimastigomycota	Neocallimastigomycetes	Neocallimastigales	NA	NA	NA		0	0	0	0	0	0	0	0	0	0	0	0	0	57	0	77	9	0	0	1550	0	0	1121	0	0	1071	0	0	561	0	0	93	753	0	0	0	70	861	0	0	68
75600eca60360679e9b428f176a424f6	Fungi	Neocallimastigomycota	Neocallimastigomycetes	Neocallimastigales	NA	NA	NA		0	0	0	0	0	0	0	0	0	0	0	0	0	0	0	0	0	0	0	0	0	0	0	0	0	19	0	0	25	0	0	0	40	0	0	0	0	61	0	0	0
32acb037e50cbadcd1efc4558a7f7ab9	Fungi	Neocallimastigomycota	Neocallimastigomycetes	Neocallimastigales	genera_incertae_sedis	AL8	NA		0	0	0	0	0	0	0	0	0	0	0	0	0	0	0	0	0	0	0	0	0	0	0	0	0	0	0	0	0	0	0	0	0	0	0	0	0	0	0	0	0
84fb03814116d33bb422bfd991abb277	Fungi	Neocallimastigomycota	Neocallimastigomycetes	Neocallimastigales	Piromycetaceae	Piromyces	Piromyces_sp		0	0	0	0	0	0	0	0	0	0	0	0	0	0	0	0	0	0	0	0	0	0	0	0	0	0	0	0	0	0	0	0	0	0	0	0	0	0	0	0	0
c64663b28a3ff906335461efa67ae4f9	Fungi	Neocallimastigomycota	Neocallimastigomycetes	Neocallimastigales	Piromycetaceae	Piromyces	Piromyces_sp		442	0	408	765	0	0	590	823	0	0	468	287	510	375	200	259	195	282	0	291	240	0	190	468	0	270	235	0	105	0	0	459	122	0	0	185	267	234	0	0	417
4f07aa1e40d20c620d7d3362b5e821d9	Fungi	Neocallimastigomycota	Neocallimastigomycetes	Neocallimastigales	Piromycetaceae	Piromyces	Piromyces_sp		103	0	0	177	0	0	36	210	0	0	51	44	99	59	75	0	32	0	0	0	0	0	41	112	0	0	86	0	19	0	0	308	45	0	0	44	115	74	0	0	333
9b4c2a0c64f85c85c5661553bc1bee13	Fungi	Neocallimastigomycota	Neocallimastigomycetes	Neocallimastigales	Piromycetaceae	Piromyces	Piromyces_sp		715	656	705	849	0	335	925	916	0	0	715	398	788	701	370	671	237	574	0	226	85	0	245	295	0	265	150	0	270	0	0	505	334	0	0	385	524	638	0	0	596
968760f9814fd6a36b0e958e11d92aae	Fungi	Neocallimastigomycota	Neocallimastigomycetes	Neocallimastigales	Piromycetaceae	Piromyces	Piromyces_sp		845	1639	595	1257	0	0	640	1453	0	342	754	889	943	1635	409	981	423	391	0	314	488	0	531	1190	0	593	890	0	350	0	0	1829	349	0	0	817	1023	930	0	0	1188
fa8bdce641e7eef39d0acbd5cab59670	Fungi	Neocallimastigomycota	Neocallimastigomycetes	Neocallimastigales	Piromycetaceae	Piromyces	Piromyces_sp		16	0	0	0	0	0	0	0	0	0	0	0	0	0	0	0	0	0	0	0	0	0	0	0	0	0	0	0	0	0	0	0	0	0	0	9	0	0	0	0	0
4f0a87abfefc081949ff38b12221fa46	Fungi	Neocallimastigomycota	Neocallimastigomycetes	Neocallimastigales	Piromycetaceae	Piromyces	Piromyces_sp		0	0	0	0	0	0	0	0	0	0	0	0	0	0	0	0	0	0	0	0	0	0	0	0	0	0	0	0	0	0	0	0	0	0	0	0	0	0	0	0	0
e28e86d8031fa854c8ed01b884dbfc78	Fungi	Neocallimastigomycota	Neocallimastigomycetes	Neocallimastigales	Piromycetaceae	Piromyces	Piromyces_sp		0	0	0	0	0	0	0	0	0	0	0	0	0	0	0	0	0	0	0	0	0	0	0	0	0	0	0	0	0	0	0	0	0	0	0	0	0	0	0	0	0
3f823fd069f9105b09455794a784bc92	Fungi	Neocallimastigomycota	Neocallimastigomycetes	Neocallimastigales	Piromycetaceae	Piromyces	Piromyces_sp		0	0	0	0	0	0	0	0	0	0	0	0	0	0	0	0	0	0	0	0	0	0	0	0	0	0	0	0	0	0	0	0	0	0	0	0	0	0	0	0	0
a50ba9d91091845fafc459eeb0e488cc	Fungi	Neocallimastigomycota	Neocallimastigomycetes	Neocallimastigales	Piromycetaceae	Piromyces	Piromyces_sp		0	0	0	0	0	0	0	0	0	0	0	0	0	0	0	0	0	0	0	0	0	0	0	0	0	0	0	0	0	0	0	0	0	0	0	0	0	0	0	0	0
41392eb5db325810379f46a8969e3a87	Fungi	Neocallimastigomycota	Neocallimastigomycetes	Neocallimastigales	genera_incertae_sedis	NA	NA		0	0	0	0	0	0	0	0	0	0	0	0	0	0	0	0	0	0	0	0	0	0	0	0	0	0	0	0	0	0	0	0	0	0	0	0	0	0	0	0	0
6bb4bd8d9b6749b1b627b4cba0d4d7f4	Fungi	Neocallimastigomycota	Neocallimastigomycetes	Neocallimastigales	genera_incertae_sedis	NA	NA		0	0	0	0	0	0	0	0	0	0	0	0	0	0	0	0	0	0	0	0	0	0	0	0	0	0	0	0	0	0	0	0	0	0	0	0	0	0	0	0	0
17d70ab1a25fb75b22998d380e1b6608	Fungi	Neocallimastigomycota	Neocallimastigomycetes	Neocallimastigales	genera_incertae_sedis	NY06	NA		0	0	0	0	0	0	0	0	0	0	0	0	0	0	0	0	0	0	0	0	0	0	0	0	0	0	0	0	0	0	0	0	0	0	0	0	0	0	0	0	0
204d1ac0d76672fa30e893138fcacf61	Fungi	Neocallimastigomycota	Neocallimastigomycetes	Neocallimastigales	genera_incertae_sedis	NY14	NA		12	0	0	0	0	0	0	0	0	0	0	0	0	0	0	0	0	0	0	0	0	0	0	0	0	0	0	0	0	0	0	0	0	0	0	0	0	0	0	0	0
5e7795912c9d85b334c5272e80b58ff3	Fungi	Neocallimastigomycota	Neocallimastigomycetes	Neocallimastigales	genera_incertae_sedis	NY14	NA		0	0	0	0	0	0	0	0	0	0	0	0	0	0	0	0	0	0	0	0	0	0	0	0	0	0	0	0	0	0	0	0	0	0	0	0	0	0	0	0	0
60a7f80e36e5044c9fd90a612177109d	Fungi	Neocallimastigomycota	Neocallimastigomycetes	Neocallimastigales	genera_incertae_sedis	NY14	NA		0	0	0	0	0	0	0	0	0	0	0	0	0	0	0	0	0	0	0	0	0	0	0	0	0	0	0	0	0	0	0	0	0	0	0	0	0	0	0	0	0
c31c3e51d07b4d05ed605f5ce205a639	Fungi	Neocallimastigomycota	Neocallimastigomycetes	Neocallimastigales	genera_incertae_sedis	NY05	NA		0	0	0	0	0	0	0	0	0	0	0	0	0	0	0	0	0	0	0	0	0	0	0	0	0	0	0	0	0	0	0	0	0	0	0	0	0	0	0	0	0
9221c6b4f4d8ece8d68e813c885e5ed8	Fungi	Neocallimastigomycota	Neocallimastigomycetes	Neocallimastigales	genera_incertae_sedis	NY07	NA		0	0	0	0	0	0	0	0	0	0	0	0	0	0	0	0	0	0	0	0	0	0	0	0	0	0	0	0	0	0	0	0	0	0	0	0	0	0	0	0	0
db70543a2edd685c5c1bfb107af25bde	Fungi	Neocallimastigomycota	Neocallimastigomycetes	Neocallimastigales	NA	NA	NA		0	0	0	0	0	0	0	0	0	0	0	0	0	0	0	0	0	0	0	0	0	0	0	0	0	0	0	0	0	0	0	0	0	0	0	0	0	0	0	0	0
db4b56aafb1e01dde245c9f41ad75d07	Fungi	Neocallimastigomycota	Neocallimastigomycetes	Neocallimastigales	Neocallimastigaceae	Neocallimastix	Neocallimastix_sp		0	0	0	0	0	0	0	0	0	0	0	0	0	0	0	0	0	0	0	0	0	0	0	0	0	0	0	0	0	0	0	0	0	0	0	0	0	0	0	0	0
cc5909c80b0d6670d4c9edc3cf40b1b9	Fungi	Neocallimastigomycota	Neocallimastigomycetes	Neocallimastigales	genera_incertae_sedis	NY07	NA		0	0	0	0	0	0	0	0	0	0	0	0	0	0	0	0	0	0	0	0	0	0	0	0	0	0	0	0	0	0	0	0	0	0	0	0	0	0	0	0	0
ea091706e9e9c0d94d43928069a1caf5	Fungi	Neocallimastigomycota	Neocallimastigomycetes	Neocallimastigales	genera_incertae_sedis	NY07	NA		0	0	0	0	0	0	0	0	0	0	0	0	0	0	0	0	0	0	0	0	0	0	0	0	0	0	0	0	0	0	0	0	0	0	0	0	0	0	0	0	0
795ae357155d2afdc25275bfb2125393	Fungi	Neocallimastigomycota	Neocallimastigomycetes	Neocallimastigales	genera_incertae_sedis	NY07	NA		0	0	0	0	0	0	0	0	0	0	0	0	0	0	0	0	0	0	0	0	0	0	0	0	0	0	0	0	0	0	0	0	0	0	0	0	0	0	0	0	0
0906a695f8638a1607a19c326e3a2760	Fungi	Neocallimastigomycota	Neocallimastigomycetes	Neocallimastigales	genera_incertae_sedis	NY07	NA		0	0	0	0	0	0	0	0	0	0	0	0	0	0	0	0	0	0	0	0	0	0	0	0	0	0	0	0	0	0	0	0	0	0	0	0	0	0	0	0	0
1dacc67756c69658e6417b69b7a1461c	Fungi	Neocallimastigomycota	Neocallimastigomycetes	Neocallimastigales	Neocallimastigaceae	Neocallimastix	Neocallimastix_sp		0	0	0	0	0	0	0	0	0	0	0	0	0	0	0	0	0	0	0	0	0	0	0	0	0	0	0	0	0	0	0	0	0	0	0	0	0	0	0	0	0
09ef4c345e938d148746c5d171c69d16	Fungi	Neocallimastigomycota	Neocallimastigomycetes	Neocallimastigales	Neocallimastigaceae	Neocallimastix	Neocallimastix_sp		0	0	0	0	0	0	0	0	0	0	0	0	0	0	0	0	0	0	0	0	0	0	0	0	0	0	0	0	0	0	0	0	0	0	0	0	0	0	0	0	0
ddd9d75081d58f91e46d09eea9682edf	Fungi	Neocallimastigomycota	Neocallimastigomycetes	Neocallimastigales	Neocallimastigaceae	Neocallimastix	Neocallimastix_sp		1458	688	3080	830	2469	915	646	877	1562	2792	1263	5013	2655	2339	690	1953	604	2171	0	2044	1511	0	777	1265	205	863	1268	835	4020	236	150	578	1758	374	110	2462	96	2496	213	36	409
c444ad76e44212f472e8de156149ad36	Fungi	Neocallimastigomycota	Neocallimastigomycetes	Neocallimastigales	Neocallimastigaceae	Neocallimastix	Neocallimastix_sp		0	0	0	0	0	316	0	0	0	0	0	0	0	0	0	0	0	0	0	0	0	0	0	0	0	0	0	0	0	0	0	0	0	0	0	0	0	0	0	0	0
bd07ae73528d61d961aace2443f2185b	Fungi	Neocallimastigomycota	Neocallimastigomycetes	Neocallimastigales	Neocallimastigaceae	Neocallimastix	Neocallimastix_sp		0	0	0	0	0	0	0	0	0	0	0	0	0	0	0	0	0	0	0	0	0	0	0	0	0	0	0	0	0	0	0	0	0	0	0	0	0	0	0	0	0
224574388c07865bd5771490bd41b763	Fungi	Neocallimastigomycota	Neocallimastigomycetes	Neocallimastigales	Neocallimastigaceae	Neocallimastix	Neocallimastix_sp		0	0	0	0	0	0	0	0	0	0	0	0	0	0	0	0	0	0	0	0	0	0	0	0	0	0	0	0	0	0	0	0	0	0	0	0	0	0	0	0	0
df00778fb1327bbc46ecdf993fdf290c	Fungi	Neocallimastigomycota	Neocallimastigomycetes	Neocallimastigales	Neocallimastigaceae	Neocallimastix	Neocallimastix_sp		2355	0	3641	1131	0	665	710	1199	0	0	1044	3592	5418	1673	1361	1192	1058	2534	117	5853	2434	0	2174	1390	0	1670	1406	0	5205	0	0	862	2350	0	0	1857	137	3360	0	0	192
624968de02102a99959a69f582023625	Fungi	Neocallimastigomycota	Neocallimastigomycetes	Neocallimastigales	Neocallimastigaceae	Neocallimastix	Neocallimastix_sp		0	0	0	0	0	0	0	0	0	0	0	92	0	0	0	0	0	0	0	0	0	0	0	0	0	0	0	0	0	0	0	0	0	0	0	0	0	0	0	0	0
de24e8e3d768f20461fb25a0707842c9	Fungi	Neocallimastigomycota	Neocallimastigomycetes	Neocallimastigales	Neocallimastigaceae	Neocallimastix	Neocallimastix_sp		0	0	0	0	0	0	0	0	0	0	0	3	0	0	0	0	0	0	0	0	0	0	0	0	0	0	0	0	0	0	0	0	0	0	0	0	0	0	0	0	0
a6d7df4e40d27d444f5ce28952f76449	Fungi	Neocallimastigomycota	Neocallimastigomycetes	Neocallimastigales	Neocallimastigaceae	Neocallimastix	Neocallimastix_sp		0	0	0	0	0	0	0	0	63	0	0	0	0	0	0	0	0	0	0	0	0	0	0	0	0	0	0	0	0	0	0	0	0	0	0	0	0	0	0	0	0
c61a39f11bc9d433832efef626bb4301	Fungi	Neocallimastigomycota	Neocallimastigomycetes	Neocallimastigales	Neocallimastigaceae	Neocallimastix	Neocallimastix_sp		0	0	0	0	0	0	0	0	0	0	0	0	0	0	0	0	0	0	0	0	0	0	0	0	0	0	0	352	0	0	0	0	0	0	0	0	0	0	0	0	0
ea94f9bdc33d601560d77a0985762559	Fungi	Neocallimastigomycota	Neocallimastigomycetes	Neocallimastigales	Neocallimastigaceae	Neocallimastix	Neocallimastix_sp		949	0	1325	568	0	0	233	600	229	0	383	896	647	389	157	474	117	895	0	2860	960	0	900	680	0	1085	533	0	1832	0	0	85	876	0	0	437	27	1144	0	0	96
928220c91ed7c751aced5e89829b01df	Fungi	Neocallimastigomycota	Neocallimastigomycetes	Neocallimastigales	Neocallimastigaceae	Neocallimastix	Neocallimastix_sp		210	0	442	121	0	0	135	92	0	0	230	360	269	183	68	192	104	345	0	302	712	0	81	291	0	276	372	0	287	0	0	179	202	0	0	180	0	284	0	0	0
83dd5747427e0b1598d7979b5c831a4f	Fungi	Neocallimastigomycota	Neocallimastigomycetes	Neocallimastigales	Neocallimastigaceae	Neocallimastix	Neocallimastix_sp		67	0	0	47	0	0	0	27	0	0	0	0	0	0	0	34	0	0	0	0	0	0	0	0	0	32	0	0	0	0	0	0	0	0	0	0	0	0	0	0	0
65d4e11c909d3d03225f7a2b822addbf	Fungi	Neocallimastigomycota	Neocallimastigomycetes	Neocallimastigales	Neocallimastigaceae	Neocallimastix	Neocallimastix_sp		0	0	0	0	0	0	0	0	0	0	0	0	0	0	0	0	0	0	0	0	0	0	0	0	0	0	0	0	0	0	0	0	0	0	0	0	0	0	0	0	0
e1a49466da495cb8242d6fe1134605b1	Fungi	Neocallimastigomycota	Neocallimastigomycetes	Neocallimastigales	Neocallimastigaceae	Neocallimastix	Neocallimastix_sp		0	0	0	0	0	0	0	0	0	0	0	0	0	0	0	0	0	0	0	0	0	0	0	0	0	0	0	0	0	0	0	0	0	0	0	0	0	0	0	0	0
b5d6489a9186f56daa47b2a9c08b62a9	Fungi	Neocallimastigomycota	Neocallimastigomycetes	Neocallimastigales	Neocallimastigaceae	Neocallimastix	Neocallimastix_sp		0	0	0	0	0	2	0	0	0	0	0	0	0	0	0	0	0	0	0	0	0	0	0	0	0	0	0	0	0	0	0	0	0	0	0	0	0	0	0	0	0
5a4dc1751d251ae5cfc841dbcb1813bf	Fungi	Neocallimastigomycota	Neocallimastigomycetes	Neocallimastigales	Neocallimastigaceae	Neocallimastix	Neocallimastix_sp		1516	0	2408	901	0	0	631	916	0	0	985	1962	1221	1101	299	747	256	1770	90	1782	753	0	898	748	0	661	706	0	1448	0	0	179	770	0	0	1165	59	1057	0	0	0
1993b4952babad8bb9e4ad34a21c73bc	Fungi	Neocallimastigomycota	Neocallimastigomycetes	Neocallimastigales	Neocallimastigaceae	Neocallimastix	Neocallimastix_sp		0	0	94	41	0	676	0	54	0	0	37	0	82	51	0	67	45	115	0	88	0	0	0	0	0	0	0	0	53	0	0	70	0	0	0	50	0	0	0	0	0
e45190a6b893b5611c44e6abeff8aa99	Fungi	Neocallimastigomycota	Neocallimastigomycetes	Neocallimastigales	Neocallimastigaceae	Neocallimastix	Neocallimastix_sp		0	0	0	0	0	0	0	0	0	0	3	0	0	0	0	0	0	0	0	0	0	0	0	0	0	0	0	0	0	0	0	0	0	0	0	0	0	0	0	0	0
c7b78425b1c968caec5a7e6be71a3329	Fungi	Neocallimastigomycota	Neocallimastigomycetes	Neocallimastigales	Neocallimastigaceae	Neocallimastix	Neocallimastix_sp		158	0	171	71	0	0	46	87	0	0	92	77	107	74	12	0	63	133	0	429	144	0	84	0	0	145	41	0	41	0	0	23	0	0	0	52	0	0	0	0	0
167041df45d39f31466eafc49d87b514	Fungi	Neocallimastigomycota	Neocallimastigomycetes	Neocallimastigales	Neocallimastigaceae	Neocallimastix	Neocallimastix_sp		0	0	0	0	0	0	0	0	0	0	0	0	0	0	0	0	0	0	0	0	0	0	0	0	0	0	0	0	0	0	0	0	0	0	0	0	0	0	0	0	0
873dbca4b5b4c825202ae5318979055c	Fungi	Neocallimastigomycota	Neocallimastigomycetes	Neocallimastigales	Neocallimastigaceae	Neocallimastix	Neocallimastix_sp		0	0	37	0	0	0	0	0	0	0	0	50	55	0	56	0	0	0	0	0	0	0	0	0	0	0	0	0	0	0	0	77	0	0	0	0	0	0	0	0	73
ff60dc3424ff1756043f5a7b6741f3b0	Fungi	Neocallimastigomycota	Neocallimastigomycetes	Neocallimastigales	Neocallimastigaceae	Neocallimastix	Neocallimastix_sp		0	0	0	0	0	0	0	0	0	0	0	0	0	0	0	0	0	0	0	0	0	0	0	0	0	0	0	0	0	0	0	0	0	0	0	0	0	0	0	0	0
3c50688f677217dfac08a0d08b591437	Fungi	Neocallimastigomycota	Neocallimastigomycetes	Neocallimastigales	Neocallimastigaceae	Neocallimastix	Neocallimastix_sp		0	0	0	0	0	0	0	0	0	0	0	0	0	0	0	0	0	0	0	0	0	0	0	0	0	0	0	0	0	0	0	0	0	0	0	0	0	0	0	0	0
b7be31c94d748527746a4a3ebe4106f3	Fungi	Neocallimastigomycota	Neocallimastigomycetes	Neocallimastigales	Neocallimastigaceae	Neocallimastix	Neocallimastix_sp		0	0	0	0	0	0	0	0	0	0	0	0	0	0	0	0	0	0	0	0	0	0	0	0	0	0	0	0	0	0	0	0	0	0	0	0	0	0	0	0	0
d02a7f267d4a7c2327636dc384e25284	Fungi	Neocallimastigomycota	Neocallimastigomycetes	Neocallimastigales	Neocallimastigaceae	Neocallimastix	Neocallimastix_sp		128	0	263	93	0	0	59	51	0	0	192	344	72	166	0	264	0	174	0	361	0	0	136	0	0	98	104	0	98	0	0	0	62	0	0	153	22	67	0	0	0
6df1660b7e4f88c613cda2aac3cd4a71	Fungi	Neocallimastigomycota	Neocallimastigomycetes	Neocallimastigales	Neocallimastigaceae	Neocallimastix	Neocallimastix_sp		49	0	132	0	0	0	0	0	0	0	0	874	70	455	0	483	0	82	0	0	0	0	0	0	0	0	0	0	0	0	0	0	0	0	0	401	0	0	0	0	0
e0f8c40341eef6f3e217b3ea2d65e208	Fungi	Neocallimastigomycota	Neocallimastigomycetes	Neocallimastigales	Neocallimastigaceae	Neocallimastix	Neocallimastix_sp		0	0	0	0	0	0	0	0	0	0	0	0	0	0	0	0	0	0	0	0	0	0	0	0	0	0	0	0	0	0	0	0	0	0	0	0	0	0	0	0	0
2c6247a8b084cbf03069947fe3a19ba2	Fungi	Neocallimastigomycota	Neocallimastigomycetes	Neocallimastigales	Neocallimastigaceae	Neocallimastix	Neocallimastix_sp		0	0	0	0	0	0	0	0	0	0	0	0	0	0	0	0	0	0	0	0	0	0	0	0	0	0	0	0	0	0	0	0	0	0	0	0	0	0	0	0	0
1c9553b3a8db8b89b3e913458c88c7c4	Fungi	Neocallimastigomycota	Neocallimastigomycetes	Neocallimastigales	Neocallimastigaceae	Neocallimastix	Neocallimastix_sp		0	0	0	0	0	0	0	0	0	0	0	12	0	0	0	0	0	0	0	0	0	0	0	0	0	0	0	0	0	0	0	0	0	0	0	0	0	0	0	0	0
42f5761542cd252f8a35076e171b3814	Fungi	Neocallimastigomycota	Neocallimastigomycetes	Neocallimastigales	Neocallimastigaceae	Neocallimastix	Neocallimastix_sp		0	0	0	0	0	0	0	0	0	0	0	0	0	0	8	0	0	0	0	0	0	0	0	0	0	0	0	0	0	0	0	0	0	0	0	0	0	0	0	0	0
e8cbaca3f753e6fe0617ae4e6ed33825	Fungi	Neocallimastigomycota	Neocallimastigomycetes	Neocallimastigales	Neocallimastigaceae	Neocallimastix	Neocallimastix_sp		0	0	0	0	0	0	0	0	0	0	0	0	0	0	0	0	0	0	0	0	0	0	0	0	0	0	0	0	0	0	0	0	0	0	0	0	0	0	0	0	0
3bc6b6c5f684694b8d72424b86af36ea	Fungi	Neocallimastigomycota	Neocallimastigomycetes	Neocallimastigales	Neocallimastigaceae	Neocallimastix	Neocallimastix_sp		0	0	0	0	0	0	0	0	0	0	0	0	0	0	0	0	0	0	0	0	0	0	0	0	0	0	0	0	0	0	0	0	0	0	0	0	0	0	0	0	0
0e063679cce8ff143aee33baea7ed048	Fungi	Neocallimastigomycota	Neocallimastigomycetes	Neocallimastigales	Neocallimastigaceae	Neocallimastix	Neocallimastix_sp		0	0	0	0	0	0	0	0	0	0	0	0	0	0	0	0	0	0	0	0	0	0	0	0	0	0	0	0	0	0	0	0	0	0	0	0	0	0	0	0	0
07b092d3f5cf73f7e3fd97392f033b7f	Fungi	Neocallimastigomycota	Neocallimastigomycetes	Neocallimastigales	Neocallimastigaceae	Neocallimastix	Neocallimastix_sp		0	0	0	0	0	0	0	0	0	0	0	0	0	0	0	0	0	0	0	0	0	0	0	0	0	0	0	0	0	0	0	15	0	0	0	0	0	0	0	0	7
227c9378392a45cd4f82d76d56c9a4e3	Fungi	Neocallimastigomycota	Neocallimastigomycetes	Neocallimastigales	Neocallimastigaceae	Neocallimastix	Neocallimastix_sp		0	0	0	0	0	0	0	0	0	0	0	0	0	0	0	0	0	0	0	0	0	0	0	0	0	0	0	0	0	0	0	0	0	0	0	0	0	0	0	0	0
7b5900d9844e753d621193377d1f2b3d	Fungi	Neocallimastigomycota	Neocallimastigomycetes	Neocallimastigales	Neocallimastigaceae	Neocallimastix	Neocallimastix_sp		425	0	1113	190	4145	7209	264	456	4441	9933	458	846	586	456	246	601	223	793	0	176	505	0	124	502	226	404	735	6073	717	699	439	426	416	333	245	795	35	907	582	102	462
c00771ff413abc3c589d15254b4c568c	Fungi	Neocallimastigomycota	Neocallimastigomycetes	Neocallimastigales	Neocallimastigaceae	Neocallimastix	Neocallimastix_sp		0	0	0	0	0	0	0	0	0	0	0	0	0	0	0	0	0	0	0	0	0	0	0	0	0	0	0	0	0	0	0	0	0	0	0	0	0	0	0	0	0
f73ad72c53cb37c726da9aaba0c29dc4	Fungi	Neocallimastigomycota	Neocallimastigomycetes	Neocallimastigales	Neocallimastigaceae	Neocallimastix	Neocallimastix_sp		0	0	0	0	0	0	0	0	0	0	0	0	0	0	0	0	0	0	0	0	44	0	0	0	0	0	0	0	0	0	0	0	0	0	0	0	0	0	0	0	0
f086fc5b66b7ff75535d608b398556c8	Fungi	Neocallimastigomycota	Neocallimastigomycetes	Neocallimastigales	Neocallimastigaceae	Neocallimastix	Neocallimastix_sp		0	0	0	0	0	0	0	0	0	0	0	0	0	0	0	0	0	0	0	0	0	0	0	0	0	0	0	0	0	0	0	0	0	0	0	0	0	0	0	0	0
847c2cd5a534b93dda5d3536b3a2e457	Fungi	Neocallimastigomycota	Neocallimastigomycetes	Neocallimastigales	Neocallimastigaceae	Neocallimastix	Neocallimastix_sp		0	0	0	0	0	0	0	0	0	0	0	0	0	0	0	0	0	0	0	0	0	0	0	0	0	0	0	0	0	0	0	0	0	0	0	0	0	0	36	0	0
9e3d805fc652fd3a1f53bb3f7ec6bc06	Fungi	Neocallimastigomycota	Neocallimastigomycetes	Neocallimastigales	Neocallimastigaceae	Neocallimastix	Neocallimastix_sp		0	0	0	0	0	0	0	0	0	0	0	0	0	0	0	0	0	0	0	0	0	0	0	0	0	0	0	0	0	0	0	0	0	0	0	0	0	0	0	0	0
[truncated: 119 more columns]
